# Supplementary material for: Assessment of the significance of patent-derived information for the early identification of compound–target interaction hypotheses
Source: J Cheminform. 2017 Apr 21;9:26. doi: 10.1186/s13321-017-0214-2 (PMC5400772; doi:10.1186/s13321-017-0214-2)
Supplement: Supplementary file 1 — Additional file 1. Manually curated set of 130 compound–target interaction pairs annotated with the earliest patent and publication. [file 13321_2017_214_MOESM1_ESM.txt]

Name	SCHEMBL ID	ChEMBL Molecule ID	Gene Symbol	ChEMBL Target ID	Publication date for Patent	Patent Number	Publication date in Journal	Pubmed ID or DOI	Time difference in years
Maraviroc	SCHEMBL334506	CHEMBL1201187	CCR5	CHEMBL274	29/11/2001	WO-2001090106-A2	11/01/2005	15644495	3.1
Capromorelin	SCHEMBL1147592	CHEMBL113313	GHSR	CHEMBL4616	10/07/1997	WO-1997024369-A1	03/01/2000	10636230	2.5
Emricasan	SCHEMBL3288801	CHEMBL197672	CASP8	CHEMBL3776	13/01/2000	WO-2000001666-A1	23/01/2004	14742742	4.0
Atrasentan	SCHEMBL34654	CHEMBL9194	EDNRA	CHEMBL252	29/02/1996	WO-1996006095-A1	01/03/1996	8676339	0.0
Bilastine	SCHEMBL991810	CHEMBL1742423	HRH1	CHEMBL231	14/01/1998	EP-0818454-A1	25/08/2001	11522062	3.6
Betrixaban	SCHEMBL158591	CHEMBL512351	F10	CHEMBL244	22/03/2001	WO-2001019788-A2	03/03/2009	19297154	8.0
Ro 63-8695	SCHEMBL1537496	CHEMBL25263	APCS	CHEMBL4929	12/05/1999	EP-0915088-A1	16/05/2002	12015594	3.0
Sorafenib	SCHEMBL8218	CHEMBL1336	RAF1	CHEMBL1906	20/07/2000	WO-2000042012-A1	20/09/2002	DOI1	2.2
Bazedoxifene	SCHEMBL41935	CHEMBL46740	ESR1	CHEMBL206	22/10/1997	EP-0802183-A1	24/05/2001	11356100	3.6
VX-745	SCHEMBL156367	CHEMBL119385	MAPK14	CHEMBL260	25/06/1998	WO-1998027098-A1	01/10/2000	12937622	2.3
Roflumilast	SCHEMBL19158	CHEMBL193240	PDE4A	CHEMBL254	27/01/1998	US-5712298-A	01/12/2000	DOI2	2.8
Vandetanib	SCHEMBL9044	CHEMBL24828	EGFR	CHEMBL203	10/05/2001	WO-2001032651-A1	14/03/2002	11881999	0.8
Perampanel	SCHEMBL194370	CHEMBL1214124	GRIA1	CHEMBL2009	09/04/2003	EP-1300396-A1	12/08/2010	20356304	7.3
INT-131	SCHEMBL634767	CHEMBL1236924	PPARG	CHEMBL235	04/01/2001	WO-2001000579-A1	13/03/2009	19452630	8.2
Ramelteon	SCHEMBL29237	CHEMBL1218	MTNR1A	CHEMBL1945	12/09/1997	WO-1997032871-A1	15/08/2002	12213063	4.9
Rivaroxaban	SCHEMBL3914	CHEMBL198362	F10	CHEMBL244	14/08/2003	US-20030153610-A1	26/01/2005	15748242	1.5
Netupitant	SCHEMBL445804	CHEMBL206253	TACR1	CHEMBL249	13/09/2000	EP-1035115-A1	05/12/2005	16332435	5.2
Lapatinib	SCHEMBL8100	CHEMBL554	EGFR	CHEMBL203	15/07/1999	WO-1999035146-A1	01/01/2003	12517254	3.5
Ticagrelor	SCHEMBL1979652	CHEMBL398435	P2RY12	CHEMBL2001	15/06/2000	WO-2000034283-A1	01/04/2005	15852223	4.8
Cediranib	SCHEMBL63147	CHEMBL491473	FLT1	CHEMBL1868	17/08/2000	WO-2000047212-A1	15/05/2005	15899831	4.7
Mocetinostat	SCHEMBL157027	CHEMBL272980	HDAC1	CHEMBL325	22/07/2004	US-20040142953-A1	23/04/2007	17455259	2.8
Dalcetrapib	SCHEMBL528622	CHEMBL313006	CETP	CHEMBL3572	20/08/1998	WO-1998035937-A1	13/07/2000	10910363	1.9
Nintedanib	SCHEMBL431006	CHEMBL502835	FLT1	CHEMBL1868	12/02/2004	WO-2004013099-A1	15/06/2008	18559524	4.3
Pridopidine	SCHEMBL166748	CHEMBL596802	DRD2	CHEMBL217	28/06/2001	WO-2001046145-A1	01/07/2004	15276693	3.0
Belinostat	SCHEMBL375906	CHEMBL408513	HDAC1	CHEMBL325	18/04/2002	WO-2002030879-A2	01/08/2003	12939461	1.3
Zicronapine	SCHEMBL904402	CHEMBL3039528	DRD1	CHEMBL2056	11/11/1993	WO-1993022293-A1	01/10/1995	7473566	1.9
Sparsentan	SCHEMBL535109	CHEMBL539423	AGTR1	CHEMBL227	13/01/2000	WO-2000001389-A1	13/01/2005	15634011	5.0
Pamapimod	SCHEMBL3636701	CHEMBL1090089	MAPK14	CHEMBL260	22/08/2002	WO-2002064594-A2	05/09/2008	18776065	6.0
Selumetinib	SCHEMBL155456	CHEMBL1614701	MAP2K1	CHEMBL3587	25/09/2003	WO-2003077914-A1	01/10/2006	DOI3	3.0
Tofacitinib	SCHEMBL322753	CHEMBL221959	JAK3	CHEMBL2148	14/06/2001	WO-2001042246-A2	31/10/2003	14593182	2.4
S1RA	SCHEMBL99404	CHEMBL2170062	SIGMAR1	CHEMBL287	02/03/2006	WO-2006021462-A1	27/07/2012	22784008	6.4
Eprotirome	SCHEMBL759034	CHEMBL2035874	THRB	CHEMBL1947	23/08/2001	WO-2001060784-A1	30/04/2008	18447589	6.7
Nelotanserin	SCHEMBL2345325	CHEMBL598172	HTR2A	CHEMBL224	10/02/2005	WO-2005012254-A1	19/10/2009	19841476	4.7
Enobosarm	SCHEMBL109069	CHEMBL1738889	AR	CHEMBL1871	17/02/2005	US-20050038110-A1	29/06/2005	15987833	0.4
Galunisertib	SCHEMBL12922153	CHEMBL2364611	TGFBR1	CHEMBL4439	15/02/2007	WO-2007018818-A1	16/06/2011	21681753	4.3
Panobinostat	SCHEMBL164801	CHEMBL483254	HDAC1	CHEMBL325	21/03/2002	WO-2002022577-A2	15/02/2005	15514006	2.9
Idelalisib	SCHEMBL356400	CHEMBL2216870	PIK3CD	CHEMBL3130	24/02/2005	WO-2005016348-A1	01/11/2012	22830347	7.7
Ulimorelin	SCHEMBL804500	CHEMBL1963249	GHSR	CHEMBL4616	26/01/2006	WO-2006009645-A1	21/06/2010	24103719	4.4
Palbociclib	SCHEMBL462630	CHEMBL189963	CDK4	CHEMBL331	31/07/2003	WO-2003062236-A1	01/11/2004	15542782	1.3
Temanogrel	SCHEMBL1166554	CHEMBL1084617	HTR2A	CHEMBL224	26/05/2006	WO-2006055734-A2	23/07/2009	19628629	3.2
Dasatinib	SCHEMBL8226	CHEMBL1421	LCK	CHEMBL258	26/10/2000	WO-2000062778-A1	30/12/2004	15615512	4.2
Vismodegib	SCHEMBL302587	CHEMBL473417	SMO	CHEMBL5971	16/03/2006	WO-2006028958-A2	20/03/2009	19304771	3.0
Cabozantinib	SCHEMBL360795	CHEMBL2105717	FLT3	CHEMBL1974	07/04/2005	WO-2005030140-A2	16/09/2011	21926191	6.4
Paliperidone	SCHEMBL436689	CHEMBL1621	DRD2	CHEMBL217	16/05/1990	EP-0368388-A2	02/12/1992	1282517	2.6
T-5224	SCHEMBL305411	CHEMBL3222137	JUN	CHEMBL4977	11/08/2004	EP-1445249-A1	29/06/2008	18587386	3.9
Dapagliflozin	SCHEMBL157820	CHEMBL429910	SLC5A2	CHEMBL3884	26/09/2002	US-20020137903-A1	09/02/2008	18260618	5.4
Cariprazine	SCHEMBL184342	CHEMBL2028019	DRD2	CHEMBL217	10/02/2005	WO-2005012266-A1	23/12/2007	18242914	2.9
Macitentan	SCHEMBL1445625	CHEMBL2103873	EDNRA	CHEMBL252	11/07/2002	WO-2002053557-A1	09/09/2008	18780830	6.2
Anagliptin	SCHEMBL905393	CHEMBL1929396	DPP4	CHEMBL284	12/08/2004	WO-2004067509-A1	02/10/2011	22019046	7.1
Nilotinib	SCHEMBL7901	CHEMBL255863	ABL1	CHEMBL1862	15/01/2004	WO-2004005281-A1	01/02/2005	15710324	1.0
Dabigatran	SCHEMBL3573	CHEMBL48361	F2	CHEMBL204	27/08/1998	WO-1998037075-A1	26/03/2002	11960487	3.6
OC000459	SCHEMBL1782956	CHEMBL560993	PTGDR2	CHEMBL5071	19/05/2005	WO-2005044260-A1	25/06/2009	19608418	4.1
Pracinostat	SCHEMBL833105	CHEMBL1851943	HDAC1	CHEMBL325	15/03/2007	WO-2007030080-A1	16/06/2011	21634430	4.3
Enzalutamide	SCHEMBL189749	CHEMBL1082407	AR	CHEMBL1871	23/11/2006	WO-2006124118-A1	09/04/2009	19359544	2.4
Ponesimod	SCHEMBL15477934	CHEMBL1096146	S1PR1	CHEMBL4333	24/09/2009	WO-2009115954-A1	06/05/2010	20446681	0.6
Pitolisant	SCHEMBL117648	CHEMBL462605	HRH3	CHEMBL264	10/02/2000	WO-2000006254-A2	01/06/2001	11384847	1.3
Velusetrag	SCHEMBL2917361	CHEMBL2087337	HTR4	CHEMBL1875	13/10/2005	US-20050228014-A1	01/07/2008	18415081	2.7
MK-0657,	SCHEMBL4469674	CHEMBL2068839	GRIN2B	CHEMBL1904	16/12/2004	WO-2004108705-A1	19/04/2012	22554495	7.3
Ponatinib	SCHEMBL589260	CHEMBL1171837	ABL1	CHEMBL1862	05/07/2007	WO-2007075869-A2	06/11/2009	19878872	2.3
Losmapimod	SCHEMBL1070401	CHEMBL1088752	MAPK14	CHEMBL260	21/08/2003	WO-2003068747-A1	25/06/2009	19556450	5.8
Retosiban	SCHEMBL230301	CHEMBL429736	OXTR	CHEMBL2049	06/01/2005	WO-2005000840-A1	29/03/2007	17395790	2.2
Afatinib	SCHEMBL231072	CHEMBL1173655	EGFR	CHEMBL203	21/11/2002	US-20020173509-A1	20/11/2007	18026190	5.0
Polmacoxib	SCHEMBL3233093	CHEMBL166863	PTGS2	CHEMBL230	19/10/2000	WO-2000061571-A1	14/01/2004	14761182	3.2
Vemurafenib	SCHEMBL298931	CHEMBL1229517	BRAF	CHEMBL5145	04/01/2007	WO-2007002433-A1	14/10/2010	20942773	3.8
Dipraglurant	SCHEMBL103033	CHEMBL2346738	GRM5	CHEMBL3227	29/12/2005	WO-2005123703-A2	17/06/2011	21757343	5.5
Evogliptin	SCHEMBL343846	CHEMBL1779710	DPP4	CHEMBL284	30/10/2008	WO-2008130151-A1	13/04/2011	21570283	2.5
F-15,599	SCHEMBL1379681	CHEMBL230963	HTR1A	CHEMBL214	11/05/2006	US-20060100244-A1	06/09/2007	17803293	1.3
Alisertib	SCHEMBL855823	CHEMBL483158	AURKA	CHEMBL4722	29/05/2008	WO-2008063525-A1	14/05/2009	19320489	1.0
Quizartinib	SCHEMBL72923	CHEMBL576982	FLT3	CHEMBL1974	27/09/2007	WO-2007109120-A2	04/08/2009	19654408	1.9
Momelotinib	SCHEMBL2237234	CHEMBL1078178	JAK2	CHEMBL2971	18/09/2008	WO-2008109943-A1	23/08/2009	19762238	0.9
CEP-32496	SCHEMBL1015932	CHEMBL2029988	BRAF	CHEMBL5145	24/09/2009	WO-2009117080-A1	14/12/2011	22168626	2.2
Ruxolitinib	SCHEMBL171319	CHEMBL1789941	JAK1	CHEMBL2835	14/06/2007	US-20070135461-A1	07/05/2009	19385672	1.9
Crizotinib	SCHEMBL93829	CHEMBL601719	MET	CHEMBL3717	02/03/2006	WO-2006021884-A2	06/12/2007	18077425	1.8
Rolapitant	SCHEMBL354305	CHEMBL3707331	TACR1	CHEMBL249	26/06/2003	WO-2003051840-A1	31/03/2012	22497992	8.8
Fedratinib	SCHEMBL263741	CHEMBL1287853	JAK2	CHEMBL2971	10/05/2007	WO-2007053452-A1	08/04/2008	18394554	0.9
Dacomitinib	SCHEMBL33147	CHEMBL2110732	EGFR	CHEMBL203	10/11/2005	US-20050250761-A1	15/12/2007	18089823	2.1
PF-02545920	SCHEMBL1414700	CHEMBL562318	PDE10A	CHEMBL4409	22/12/2005	WO-2005120514-A1	24/07/2009	19630403	3.6
Tozadenant	SCHEMBL1628246	CHEMBL2105747	ADORA2A	CHEMBL251	24/11/2005	US-20050261289-A1	15/11/2013	24164628	8.0
Regorafenib	SCHEMBL432230	CHEMBL1946170	PDGFRA	CHEMBL2007	29/12/2004	WO-2004113274-A2	22/04/2011	21170960	6.3
Danusertib	SCHEMBL466509	CHEMBL402548	AURKA	CHEMBL4722	20/01/2005	WO-2005005427-A1	30/11/2006	17125279	1.9
Milciclib	SCHEMBL619139	CHEMBL564829	CDK1	CHEMBL308	02/12/2004	WO-2004104007-A1	27/08/2009	19603809	4.7
Setipiprant	SCHEMBL3089969	CHEMBL2386081	PTGDR2	CHEMBL5071	13/10/2005	WO-2005095397-A1	13/06/2013	23721423	7.7
Crenolanib	SCHEMBL2730601	CHEMBL2105728	PDGFRB	CHEMBL1913	11/03/2004	WO-2004020431-A2	11/04/2013	23644495	9.1
Trelagliptin	SCHEMBL175726	CHEMBL1650443	DDP4	CHEMBL284	13/10/2005	WO-2005095381-A1	27/12/2010	21186796	5.2
Masitinib	SCHEMBL717239	CHEMBL1908391	KIT	CHEMBL1936	19/02/2004	WO-2004014903-A1	30/09/2009	19789626	5.6
Baricitinib	SCHEMBL871150	CHEMBL2105759	JAK1	CHEMBL2835	17/09/2009	WO-2009114512-A1	21/10/2013	DOI4	4.1
Rebastinib	SCHEMBL2034290	CHEMBL1738757	ABL1	CHEMBL1862	17/04/2008	WO-2008046003-A2	12/04/2011	21481795	3.0
Camicinal	SCHEMBL1704099	CHEMBL489095	MLNR	CHEMBL2203	01/02/2007	WO-2007012479-A2	26/02/2009	19191554	2.1
	SCHEMBL127113	CHEMBL2178573	CCR2	CHEMBL4015	17/01/2008	WO-2008008431-A2	24/09/2012	22931505	4.7
Pimasertib	SCHEMBL2720659	CHEMBL2107832	MAP2K1	CHEMBL3587	04/05/2006	WO-2006045514-A1	12/03/2010	20331454	3.9
Fasiglifam	SCHEMBL204652	CHEMBL1829174	FFAR1	CHEMBL4422	03/01/2008	WO-2008001931-A2	18/06/2010	24900210	2.5
Fedovapagon	SCHEMBL2547119	CHEMBL518043	AVPR2	CHEMBL1790	12/07/2001	WO-2001049682-A1	25/12/2008	19053774	7.5
Decernotinib	SCHEMBL2630387	CHEMBL3039513	JAK3	CHEMBL2148	26/07/2007	WO-2007084557-A2	13/01/2014	24417533	6.5
Niraparib	SCHEMBL1421875	CHEMBL1094636	PARP1	CHEMBL3105	10/07/2008	US-20080167345-A1	29/10/2009	19873981	1.3
Buparlisib	SCHEMBL146956	CHEMBL2017974	PIK3CA	CHEMBL4005	26/07/2007	WO-2007084786-A1	31/12/2011	24900266	4.4
Sonidegib	SCHEMBL554455	CHEMBL2105737	SMO	CHEMBL5971	15/11/2007	WO-2007131201-A2	16/03/2010	24900187	2.3
Pradigastat	SCHEMBL1289309	CHEMBL2364624	DGAT1	CHEMBL6009	08/11/2007	WO-2007126957-A2	11/11/2013	DOI5	6.0
NMS-P937	SCHEMBL1228019	CHEMBL1738758	PLK1	CHEMBL3024	26/06/2008	WO-2008074788-A1	21/03/2011	21470862	2.7
AMG-208	SCHEMBL9910136	CHEMBL496102	MET	CHEMBL3717	17/01/2008	WO-2008008539-A2	22/04/2008	18426196	0.3
AMG-900	SCHEMBL503564	CHEMBL2140408	AURKA	CHEMBL4722	02/08/2007	WO-2007087276-A1	01/12/2010	20935223	3.3
Dabrafenib	SCHEMBL806377	CHEMBL2028663	BRAF	CHEMBL5145	12/11/2009	WO-2009137391-A2	03/12/2011	22222036	2.1
Entrectinib	SCHEMBL3512601	CHEMBL1983268	ALK	CHEMBL4247	29/01/2009	WO-2009013126-A1	12/10/2015	26457764	6.7
Icotinib	SCHEMBL5843603	CHEMBL2087361	EGFR	CHEMBL203	09/10/2003	WO-2003082830-A1	06/06/2008	18536068	4.7
Opicapone	SCHEMBL539065	CHEMBL1089318	COMT	CHEMBL2023	01/02/2007	WO-2007013830-A1	24/03/2010	20334432	3.1
Ricolinostat	SCHEMBL574580	CHEMBL2364628	HDAC6	CHEMBL1865	28/07/2011	WO-2011091213-A2	19/01/2012	22262760	0.5
Copanlisib	SCHEMBL1655478	CHEMBL3218576	PIK3CA	CHEMBL4005	12/06/2008	WO-2008070150-A1	29/10/2013	24170767	5.4
Omipalisib	SCHEMBL623194	CHEMBL1236962	PIK3CA	CHEMBL4005	27/11/2008	WO-2008144463-A1	19/01/2010	24900173	1.1
TD-8954	SCHEMBL390795	CHEMBL2402904	HTR4	CHEMBL1875	30/11/2006	WO-2006127815-A2	25/01/2013	23600388	6.2
Ertugliflozin	SCHEMBL181047	CHEMBL1770248	SLC5A2	CHEMBL3884	04/03/2010	WO-2010023594-A1	02/07/2010	20527898	0.3
Eluxadoline	SCHEMBL12971682	CHEMBL2159122	OPRD1	CHEMBL236	15/09/2005	US-20050203143-A1	24/05/2012	22695132	6.7
Alpelisib	SCHEMBL1911869	CHEMBL2396661	PIK3CA	CHEMBL4005	18/03/2010	WO-2010029082-A1	14/05/2013	23726034	3.2
Epelsiban	SCHEMBL1597672	CHEMBL2037511	OXTR	CHEMBL2049	05/01/2006	WO-2006000399-A1	12/01/2012	22239250	6.0
Omarigliptin	SCHEMBL823797	CHEMBL2105762	DPP4	CHEMBL284	13/05/2010	US-20100120863-A1	21/10/2013	DOI6	3.4
Ipatasertib	SCHEMBL191659	CHEMBL2177390	AKT1	CHEMBL4282	10/01/2008	WO-2008006040-A1	18/09/2012	22934575	4.7
X-396	SCHEMBL15131466	CHEMBL2376648	ALK	CHEMBL4247	23/12/2009	WO-2009154769-A1	25/05/2011	21613408	1.4
Oliceridine	SCHEMBL12542370	CHEMBL2443262	OPRM1	CHEMBL233	27/09/2012	WO-2012129495-A1	08/01/2013	23300227	0.3
Finerenone	SCHEMBL8157011	CHEMBL2181927	NR3C2	CHEMBL1994	03/06/2010	US-20100136142-A1	04/05/2012	22562554	1.9
Ceritinib	SCHEMBL1014329	CHEMBL2403108	ALK	CHEMBL4247	19/06/2008	WO-2008073687-A2	26/06/2013	23742252	5.0
Centanafadine	SCHEMBL4177088	CHEMBL3301621	SLC6A2	CHEMBL222	08/02/2007	WO-2007016155-A2	23/05/2008	18539031	1.3
Taselisib	SCHEMBL1485247	CHEMBL2387080	PIK3CA	CHEMBL4005	31/03/2011	WO-2011036280-A1	03/06/2013	23662903	2.2
Netazepide	SCHEMBL1387611	CHEMBL324547	CCKBR	CHEMBL298	02/09/1993	WO-1993016999-A1	31/01/1997	9022799	3.4
Famitinib	SCHEMBL137251	CHEMBL1278146	KDR	CHEMBL279	02/08/2007	WO-2007085188-A1	28/10/2010	21028894	3.2
Entospletinib	SCHEMBL2483776	CHEMBL3265032	SYK	CHEMBL2599	17/06/2010	WO-2010068257-A1	29/04/2014	24779514	3.9
DBPR-108	SCHEMBL2401277	CHEMBL1082462	DPP4	CHEMBL284	10/09/2009	US-20090227569-A1	17/05/2010	20483603	0.7
Idalopirdine	SCHEMBL762762	CHEMBL3286580	HTR6	CHEMBL3371	10/10/2002	WO-2002078693-A2	24/06/2010	24900216	7.7
PF-0868087	SCHEMBL3271077	CHEMBL3221637	HRH3	CHEMBL264	09/11/2005	EP-1593679-A1	30/11/2011	DOI7	6.1
Lorlatinib	SCHEMBL15261807	CHEMBL3286830	ALK	CHEMBL4247	12/09/2013	WO-2013132376-A1	03/06/2014	24819116	0.7
URMC-099	SCHEMBL722076	CHEMBL2436978	MAP3K11	CHEMBL2708	17/06/2010	WO-2010068483-A2	03/10/2013	24044867	3.3
AM-3189	SCHEMBL4676915	CHEMBL3287569	FFAR1	CHEMBL4422	30/11/2006	WO-2006127503-A2	06/02/2014	24900872	7.2
9-ING-41	SCHEMBL3152351	CHEMBL483465	GSK3B	CHEMBL262	26/06/2008	WO-2008077138-A1	09/04/2009	19338355	0.8
DOI list
DOI1	http://dx.doi.org/10.1021/op020205n
DOI2	https://journals.prous.com/journals/servlet/xmlxsl/dof/20002512/pdf/df251261.pdf?p_JournalId=2&p_refId=604045&p_IsPs=N
DOI3	http://dx.doi.org/10.1358/dof.2006.031.10.1040269
DOI4	http://dx.doi.org/10.1016/B978-0-12-417150-3.00027-2
DOI5	http://dx.doi.org/10.1016/B978-0-12-417150-3.00027-2
DOI6	http://dx.doi.org/10.1016/B978-0-12-417150-3.00027-2
DOI7	http://dx.doi.org/10.1039/C2MD00276K
