# Supplementary material for: Assessment of the significance of patent-derived information for the early identification of compound–target interaction hypotheses
Source: J Cheminform. 2017 Apr 21;9:26. doi: 10.1186/s13321-017-0214-2 (PMC5400772; doi:10.1186/s13321-017-0214-2)
Supplement: Supplementary file 2 — Additional file 2. InChI keys for all compounds in the manually curated set. [file 13321_2017_214_MOESM2_ESM.txt]

ChEMBL Molecule ID	InChI_key
CHEMBL1201187	GSNHKUDZZFZSJB-QYOOZWMWSA-N
CHEMBL113313	KVLLHLWBPNCVNR-SKCUWOTOSA-N
CHEMBL197672	SCVHJVCATBPIHN-SJCJKPOMSA-N
CHEMBL9194	MOTJMGVDPWRKOC-QPVYNBJUSA-N
CHEMBL1742423	ACCMWZWAEFYUGZ-UHFFFAOYSA-N
CHEMBL512351	XHOLNRLADUSQLD-UHFFFAOYSA-N
CHEMBL25263	HZLAWYIBLZNRFZ-VXGBXAGGSA-N
CHEMBL1336	MLDQJTXFUGDVEO-UHFFFAOYSA-N
CHEMBL46740	UCJGJABZCDBEDK-UHFFFAOYSA-N
CHEMBL119385	VEPKQEUBKLEPRA-UHFFFAOYSA-N
CHEMBL193240	MNDBXUUTURYVHR-UHFFFAOYSA-N
CHEMBL24828	UHTHHESEBZOYNR-UHFFFAOYSA-N
CHEMBL1214124	PRMWGUBFXWROHD-UHFFFAOYSA-N
CHEMBL1236924	NMRWDFUZLLQSBN-UHFFFAOYSA-N
CHEMBL1218	YLXDSYKOBKBWJQ-LBPRGKRZSA-N
CHEMBL198362	KGFYHTZWPPHNLQ-AWEZNQCLSA-N
CHEMBL206253	WAXQNWCZJDTGBU-UHFFFAOYSA-N
CHEMBL554	BCFGMOOMADDAQU-UHFFFAOYSA-N
CHEMBL398435	OEKWJQXRCDYSHL-FNOIDJSQSA-N
CHEMBL491473	XXJWYDDUDKYVKI-UHFFFAOYSA-N
CHEMBL272980	HRNLUBSXIHFDHP-UHFFFAOYSA-N
CHEMBL313006	YZQLWPMZQVHJED-UHFFFAOYSA-N
CHEMBL502835	XZXHXSATPCNXJR-ZIADKAODSA-N
CHEMBL596802	YGKUEOZJFIXDGI-UHFFFAOYSA-N
CHEMBL408513	NCNRHFGMJRPRSK-MDZDMXLPSA-N
CHEMBL3039528	BYPMJBXPNZMNQD-PZJWPPBQSA-N
CHEMBL539423	WRFHGDPIDHPWIQ-UHFFFAOYSA-N
CHEMBL1090089	JYYLVUFNAHSSFE-UHFFFAOYSA-N
CHEMBL1614701	CYOHGALHFOKKQC-UHFFFAOYSA-N
CHEMBL221959	UJLAWZDWDVHWOW-YPMHNXCESA-N
CHEMBL2170062	DGPGXHRHNRYVDH-UHFFFAOYSA-N
CHEMBL2035874	VPCSYAVXDAUHLT-UHFFFAOYSA-N
CHEMBL598172	COSPVUFTLGQDQL-UHFFFAOYSA-N
CHEMBL1738889	JNGVJMBLXIUVRD-SFHVURJKSA-N
CHEMBL2364611	IVRXNBXKWIJUQB-UHFFFAOYSA-N
CHEMBL483254	FPOHNWQLNRZRFC-ZHACJKMWSA-N
CHEMBL2216870	IFSDAJWBUCMOAH-HNNXBMFYSA-N
CHEMBL1963249	WGYPAJVJMXQXTR-ABNZCKJZSA-N
CHEMBL189963	AHJRHEGDXFFMBM-UHFFFAOYSA-N
CHEMBL1084617	ZEOQUKRCASTCFR-UHFFFAOYSA-N
CHEMBL1421	ZBNZXTGUTAYRHI-UHFFFAOYSA-N
CHEMBL473417	BPQMGSKTAYIVFO-UHFFFAOYSA-N
CHEMBL2105717	ONIQOQHATWINJY-UHFFFAOYSA-N
CHEMBL1621	PMXMIIMHBWHSKN-UHFFFAOYSA-N
CHEMBL3222137	DALCQQSLNPLQFZ-UHFFFAOYSA-N
CHEMBL429910	JVHXJTBJCFBINQ-ADAARDCZSA-N
CHEMBL2028019	KPWSJANDNDDRMB-QAQDUYKDSA-N
CHEMBL2103873	JGCMEBMXRHSZKX-UHFFFAOYSA-N
CHEMBL1929396	LDXYBEHACFJIEL-HNNXBMFYSA-N
CHEMBL255863	HHZIURLSWUIHRB-UHFFFAOYSA-N
CHEMBL48361	YBSJFWOBGCMAKL-UHFFFAOYSA-N
CHEMBL560993	FATGTHLOZSXOBC-UHFFFAOYSA-N
CHEMBL1851943	JHDKZFFAIZKUCU-ZRDIBKRKSA-N
CHEMBL1082407	WXCXUHSOUPDCQV-UHFFFAOYSA-N
CHEMBL1096146	LPAUOXUZGSBGDU-STDDISTJSA-N
CHEMBL462605	NNACHAUCXXVJSP-UHFFFAOYSA-N
CHEMBL2087337	HXLOHDZQBKCUCR-WOZUAGRISA-N
CHEMBL2068839	RECBFDWSXWAXHY-IAGOWNOFSA-N
CHEMBL1171837	PHXJVRSECIGDHY-UHFFFAOYSA-N
CHEMBL1088752	KKYABQBFGDZVNQ-UHFFFAOYSA-N
CHEMBL429736	PLVGDGRBPMVYPB-FDUHJNRSSA-N
CHEMBL1173655	ULXXDDBFHOBEHA-CWDCEQMOSA-N
CHEMBL166863	IJWPAFMIFNSIGD-UHFFFAOYSA-N
CHEMBL1229517	GPXBXXGIAQBQNI-UHFFFAOYSA-N
CHEMBL2346738	LZXMUJCJAWVHPZ-UHFFFAOYSA-N
CHEMBL1779710	LCDDAGSJHKEABN-MLGOLLRUSA-N
CHEMBL230963	WAAXKNFGOFTGLP-UHFFFAOYSA-N
CHEMBL483158	ZLHFILGSQDJULK-UHFFFAOYSA-N
CHEMBL576982	CVWXJKQAOSCOAB-UHFFFAOYSA-N
CHEMBL1078178	ZVHNDZWQTBEVRY-UHFFFAOYSA-N
CHEMBL2029988	DKNUPRMJNUQNHR-UHFFFAOYSA-N
CHEMBL1789941	HFNKQEVNSGCOJV-OAHLLOKOSA-N
CHEMBL601719	KTEIFNKAUNYNJU-GFCCVEGCSA-N
CHEMBL3707331	FIVSJYGQAIEMOC-ZGNKEGEESA-N
CHEMBL1287853	JOOXLOJCABQBSG-UHFFFAOYSA-N
CHEMBL2110732	LVXJQMNHJWSHET-AATRIKPKSA-N
CHEMBL562318	AZEXWHKOMMASPA-UHFFFAOYSA-N
CHEMBL2105747	XNBRWUQWSKXMPW-UHFFFAOYSA-N
CHEMBL1946170	FNHKPVJBJVTLMP-UHFFFAOYSA-N
CHEMBL402548	XKFTZKGMDDZMJI-HSZRJFAPSA-N
CHEMBL564829	RXZMYLDMFYNEIM-UHFFFAOYSA-N
CHEMBL2386081	IHAXLPDVOWLUOS-UHFFFAOYSA-N
CHEMBL2105728	DYNHJHQFHQTFTP-UHFFFAOYSA-N
CHEMBL1650443	IWYJYHUNXVAVAA-OAHLLOKOSA-N
CHEMBL1908391	WJEOLQLKVOPQFV-UHFFFAOYSA-N
CHEMBL2105759	XUZMWHLSFXCVMG-UHFFFAOYSA-N
CHEMBL1738757	WVXNSAVVKYZVOE-UHFFFAOYSA-N
CHEMBL489095	RZKDEGZIFSJVNA-IBGZPJMESA-N
CHEMBL2178573	LUUMLYXKTPBTQR-UHFFFAOYSA-N
CHEMBL2107832	VIUAUNHCRHHYNE-JTQLQIEISA-N
CHEMBL1829174	BZCALJIHZVNMGJ-HSZRJFAPSA-N
CHEMBL518043	RUOLFWZIFNQQGH-DEOSSOPVSA-N
CHEMBL3039513	ASUGUQWIHMTFJL-QGZVFWFLSA-N
CHEMBL1094636	PCHKPVIQAHNQLW-CQSZACIVSA-N
CHEMBL2017974	CWHUFRVAEUJCEF-UHFFFAOYSA-N
CHEMBL2105737	VZZJRYRQSPEMTK-CALCHBBNSA-N
CHEMBL2364624	GXALXAKNHIROPE-QAQDUYKDSA-N
CHEMBL1738758	QHLVBNKYJGBCQJ-UHFFFAOYSA-N
CHEMBL496102	HEAIZQNMNCHNFD-UHFFFAOYSA-N
CHEMBL2140408	IVUGFMLRJOCGAS-UHFFFAOYSA-N
CHEMBL2028663	BFSMGDJOXZAERB-UHFFFAOYSA-N
CHEMBL1983268	HAYYBYPASCDWEQ-UHFFFAOYSA-N
CHEMBL2087361	QQLKULDARVNMAL-UHFFFAOYSA-N
CHEMBL1089318	ASOADIZOVZTJSR-UHFFFAOYSA-N
CHEMBL2364628	QGZYDVAGYRLSKP-UHFFFAOYSA-N
CHEMBL3218576	PZBCKZWLPGJMAO-UHFFFAOYSA-N
CHEMBL1236962	CGBJSGAELGCMKE-UHFFFAOYSA-N
CHEMBL2402904	MZOITCJKGUIQEI-UHFFFAOYSA-N
CHEMBL1770248	MCIACXAZCBVDEE-CUUWFGFTSA-N
CHEMBL2159122	QFNHIDANIVGXPE-FNZWTVRRSA-N
CHEMBL2396661	STUWGJZDJHPWGZ-LBPRGKRZSA-N
CHEMBL2037511	UWHCWRQFNKUYCG-QUZACWSFSA-N
CHEMBL2105762	MKMPWKUAHLTIBJ-ISTRZQFTSA-N
CHEMBL2177390	GRZXWCHAXNAUHY-NSISKUIASA-N
CHEMBL2376648	ONPGOSVDVDPBCY-CQSZACIVSA-N
CHEMBL2443262	DMNOVGJWPASQDL-OAQYLSRUSA-N
CHEMBL2181927	BTBHLEZXCOBLCY-QGZVFWFLSA-N
CHEMBL2403108	VERWOWGGCGHDQE-UHFFFAOYSA-N
CHEMBL3301621	HKHCSWPSUSWGLI-CABCVRRESA-N
CHEMBL2387080	BEUQXVWXFDOSAQ-UHFFFAOYSA-N
CHEMBL324547	YDZYKNJZCVIKPP-VWLOTQADSA-N
CHEMBL1278146	GKEYKDOLBLYGRB-LGMDPLHJSA-N
CHEMBL3265032	XSMSNFMDVXXHGJ-UHFFFAOYSA-N
CHEMBL1082462	VQKSCYBKUIDZEI-STQMWFEESA-N
CHEMBL3286580	YBAWYTYNMZWMMJ-UHFFFAOYSA-N
CHEMBL3221637	HMPMHACJMYGXPE-UHFFFAOYSA-N
CHEMBL3286830	IIXWYSCJSQVBQM-LLVKDONJSA-N
CHEMBL2436978	QKKIWEILHCXECO-UHFFFAOYSA-N
CHEMBL3287569	GFFXCPIMXLSUGF-VWLOTQADSA-N
CHEMBL483465	FARXPFGGGGLENU-UHFFFAOYSA-N
