# Supplementary material for: Assessment of the significance of patent-derived information for the early identification of compound–target interaction hypotheses
Source: J Cheminform. 2017 Apr 21;9:26. doi: 10.1186/s13321-017-0214-2 (PMC5400772; doi:10.1186/s13321-017-0214-2)
Supplement: Supplementary file 3 — Additional file 3. Earliest patent in SureChEMBL and earliest publication in ChEMBL for the 130 compounds from the annotated set. [file 13321_2017_214_MOESM3_ESM.txt]

ChEMBL Molecule ID	Earliest patent found in SureCheMBL	Publication date for Patent (SureChEMBL)	Patent Number (SureCHEMBL)	Time difference in years (SureCHEMBL)	Earliest publication found in ChEMBL	Publication date (ChEMBL)	Pubmed ID or DOI (ChEMBL)	Time difference in years (ChEMBL)
CHEMBL1201187	yes	29/11/2001	WO-2001090106-A2	3.1	no	12/02/2005	15743172	3.2
CHEMBL113313	yes	10/07/1997	WO-1997024369-A1	2.5	yes	03/01/2000	10636230	2.5
CHEMBL197672	no	10/03/2005	WO-2005021516-A1	-1.1	no	03/11/2005	16250635	5.8
CHEMBL9194	no	31/10/2002	WO-2002085351-A1	-6.7	yes	01/03/1996	8676339	0.0
CHEMBL1742423	yes	14/01/1998	EP-0818454-A1	3.6	no		not found
CHEMBL512351	no	25/01/2007	US-20070021472-A1	2.1	yes	03/03/2009	19297154	8.0
CHEMBL25263	yes	12/05/1999	EP-0915088-A1	3.0	no	13/02/2004	14998318	4.8
CHEMBL1336	no	29/12/2004	WO-2004113274-A2	-2.3	no	09/02/2004	14741289	3.6
CHEMBL46740	yes	22/10/1997	EP-0802183-A1	3.6	yes	24/05/2001	11356100	3.6
CHEMBL119385	no	17/04/2007	US-7205305-B2	-6.5	no	18/12/2003	14667219	5.5
CHEMBL193240	no	29/11/2001	WO-2001090076-A1	-1.0	no	05/08/2011	21871695	13.5
CHEMBL24828	yes	10/05/2001	WO-2001032651-A1	0.8	yes	14/03/2002	11881999	0.8
CHEMBL1214124	no	11/05/2006	US-20060100249-A1	4.3	yes	12/08/2010	20356304	7.3
CHEMBL1236924	no	29/03/2012	WO-2012040082-A2	-3.0	no	10/12/2012	23294830	11.9
CHEMBL1218	no	14/10/2010	US-20100261786-A1	-8.2	yes	12/09/2002	12213063	5.0
CHEMBL198362	yes	14/08/2003	US-20030153610-A1	1.5	no	22/09/2005	16161994	2.1
CHEMBL206253	yes	13/09/2000	EP-1035115-A1	5.2	yes	05/12/2005	16332435	5.2
CHEMBL554	yes	15/07/1999	WO-1999035146-A1	3.5	no	05/01/2004	14684309	4.5
CHEMBL398435	no	26/07/2007	US-20070173518-A1	-2.3	no	19/08/2007	17827008	7.2
CHEMBL491473	no	18/11/2004	WO-2004098604-A1	0.5	no	30/10/2011	22037378	11.2
CHEMBL272980	yes	22/07/2004	US-20040142953-A1	2.8	no	05/02/2008	18247554	3.5
CHEMBL313006	no	19/07/2000	EP-1020439-A1	0.0	no	21/09/2000	11000011	2.1
CHEMBL502835	yes	12/02/2004	WO-2004013099-A1	4.3	yes	15/06/2008	18559524	4.3
CHEMBL596802	yes	28/06/2001	WO-2001046145-A1	3.0	no	25/03/2010	20155917	8.7
CHEMBL408513	yes	18/04/2002	WO-2002030879-A2	1.3	no	14/02/2008	18308563	5.8
CHEMBL3039528	no	21/06/2001	EP-0638073-B1	-5.7	yes	01/10/1995	7473566	1.9
CHEMBL539423	yes	13/01/2000	WO-2000001389-A1	5.0	yes	13/01/2005	15634011	5.0
CHEMBL1090089	no	30/01/2007	US-7169794-B2	1.6	no	25/03/2010	19950901	7.6
CHEMBL1614701	no	26/06/2007	US-7235537-B2	-0.7	no	30/10/2011	22037378	8.1
CHEMBL221959	yes	14/06/2001	WO-2001042246-A2	2.4	yes	31/10/2003	14593182	2.4
CHEMBL2170062	yes	02/03/2006	WO-2006021462-A1	6.4	yes	27/07/2012	22784008	6.4
CHEMBL2035874	no	15/05/2003	WO-2003039456-A2	5.0	no	11/04/2012	22542282	10.6
CHEMBL598172	yes	10/02/2005	WO-2005012254-A1	4.7	no	11/03/2010	20143782	5.1
CHEMBL1738889	no	08/03/2007	WO-2007027582-A2	-1.7	no	16/05/2011	21506597	6.2
CHEMBL2364611	no	04/09/2007	US-7265225-B2	3.8	no	13/05/2014	24786585	7.2
CHEMBL483254	no	12/06/2003	WO-2003048774-A1	1.7	no	07/02/2010	20139990	7.9
CHEMBL2216870	yes	24/02/2005	WO-2005016348-A1	7.7	no	13/09/2012	22924688	7.6
CHEMBL1963249	yes	26/01/2006	WO-2006009645-A1	4.4	no	07/03/2011	21381769	5.1
CHEMBL189963	no	07/08/2003	US-20030149001-A1	1.2	no	24/11/2009	19954867	6.3
CHEMBL1084617	yes	26/05/2006	WO-2006055734-A2	3.2	no	10/06/2010	20455563	4.0
CHEMBL1421	yes	26/10/2000	WO-2000062778-A1	4.2	yes	30/12/2004	15615512	4.2
CHEMBL473417	yes	16/03/2006	WO-2006028958-A2	3.0	no	10/02/2012	22268551	5.9
CHEMBL2105717	no	08/03/2007	US-20070054928-A1	4.5	no		not found
CHEMBL1621	no	18/11/1997	US-5688801-A	-5.0	no		not found
CHEMBL3222137	yes	11/08/2004	EP-1445249-A1	3.9	no	27/05/2014	24831826	9.8
CHEMBL429910	no	23/08/2007	WO-2007093610-A1	0.5	yes	09/02/2008	18260618	5.4
CHEMBL2028019	yes	10/02/2005	WO-2005012266-A1	2.9	no	04/04/2012	22537450	7.1
CHEMBL2103873	no	22/03/2007	WO-2007031933-A2	1.5	no	16/08/2012	22862294	10.1
CHEMBL1929396	no	19/01/2011	EP-2275108-A1	0.7	yes	02/10/2011	22019046	7.1
CHEMBL255863	no	06/05/2005	WO-2005039586-A1	-0.3	no	25/02/2010	20166671	6.1
CHEMBL48361	no	11/07/2000	US-6087380-A	1.7	yes	25/04/2002	11960487	3.7
CHEMBL560993	yes	19/05/2005	WO-2005044260-A1	4.1	yes	25/06/2009	19608418	4.1
CHEMBL1851943	yes	15/03/2007	WO-2007030080-A1	4.3	yes	16/06/2011	21634430	4.3
CHEMBL1082407	no	04/01/2007	US-20070004753-A1	2.3	no	18/01/2013	23301637	6.2
CHEMBL1096146	no	02/03/2016	EP-2990055-A1	-5.8	yes	27/05/2010	20446681	0.7
CHEMBL462605	yes	10/02/2000	WO-2000006254-A2	1.3	no	29/07/2008	18774720	8.5
CHEMBL2087337	no	12/10/2006	WO-2006108127-A2	1.7	no	21/08/2012	22959244	6.9
CHEMBL2068839	yes	16/12/2004	WO-2004108705-A1	7.3	yes	19/04/2012	22554495	7.3
CHEMBL1171837	yes	05/07/2007	WO-2007075869-A2	2.3	no	24/06/2010	20513156	3.0
CHEMBL1088752	yes	21/08/2003	WO-2003068747-A1	5.8	no	22/10/2009	19772287	6.2
CHEMBL429736	yes	06/01/2005	WO-2005000840-A1	2.2	no	06/11/2007	18032036	2.8
CHEMBL1173655	yes	21/11/2002	US-20020173509-A1	5.0	no	13/11/2008	19028424	6.0
CHEMBL166863	yes	19/10/2000	WO-2000061571-A1	3.2	yes	14/01/2004	14761182	3.2
CHEMBL1229517	yes	04/01/2007	WO-2007002433-A1	3.8	no	03/08/2012	22808911	5.6
CHEMBL2346738	yes	29/12/2005	WO-2005123703-A2	5.5	no	04/02/2013	23434029	7.1
CHEMBL1779710	yes	30/10/2008	WO-2008130151-A1	2.5	yes	13/04/2011	21570283	2.5
CHEMBL230963	yes	11/05/2006	US-20060100244-A1	1.3	yes	06/09/2007	17803293	1.3
CHEMBL483158	yes	29/05/2008	WO-2008063525-A1	1.0	yes	14/05/2009	19320489	1.0
CHEMBL576982	yes	27/09/2007	WO-2007109120-A2	1.9	yes	04/08/2009	19654408	1.9
CHEMBL1078178	yes	18/09/2008	WO-2008109943-A1	0.9	yes	23/08/2009	19762238	0.9
CHEMBL2029988	yes	24/09/2009	WO-2009117080-A1	2.2	yes	14/12/2011	22168626	2.2
CHEMBL1789941	yes	14/06/2007	US-20070135461-A1	1.9	no	11/06/2012	22591402	5.0
CHEMBL601719	yes	02/03/2006	WO-2006021884-A2	1.8	yes	06/12/2007	18077425	1.8
CHEMBL3707331	no	11/10/2007	WO-2007114922-A2	4.5	no		not found
CHEMBL1287853	yes	10/05/2007	WO-2007053452-A1	0.9	no	13/10/2010	21106455	3.4
CHEMBL2110732	no	17/11/2005	WO-2005107758-A1	2.1	no	30/08/2013	23930994	7.8
CHEMBL562318	yes	22/12/2005	WO-2005120514-A1	3.6	yes	24/07/2009	19630403	3.6
CHEMBL2105747	yes	24/11/2005	US-20050261289-A1	8.0	yes	15/11/2013	24164628	8.0
CHEMBL1946170	yes	29/12/2004	WO-2004113274-A2	6.3	no		not found
CHEMBL402548	yes	20/01/2005	WO-2005005427-A1	1.9	yes	30/11/2006	17125279	1.9
CHEMBL564829	yes	02/12/2004	WO-2004104007-A1	4.7	yes	27/08/2009	19603809	4.7
CHEMBL2386081	yes	13/10/2005	WO-2005095397-A1	7.7	yes	13/06/2013	23721423	7.7
CHEMBL2105728	yes	11/03/2004	WO-2004020431-A2	9.1	no		not found
CHEMBL1650443	yes	13/10/2005	WO-2005095381-A1	5.2	yes	27/12/2010	21186796	5.2
CHEMBL1908391	yes	19/02/2004	WO-2004014903-A1	5.6	no	30/10/2011	22037378	7.7
CHEMBL2105759	yes	17/09/2009	WO-2009114512-A1	4.1	no	23/01/2014	24417533	4.4
CHEMBL1738757	yes	17/04/2008	WO-2008046003-A2	3.0	no		not found
CHEMBL489095	yes	01/02/2007	WO-2007012479-A2	2.1	yes	26/02/2009	19191554	2.1
CHEMBL2178573	yes	17/01/2008	WO-2008008431-A2	4.7	yes	24/09/2012	22931505	4.7
CHEMBL2107832	yes	04/05/2006	WO-2006045514-A1	3.9	no	03/04/2014	24755426	7.9
CHEMBL1829174	yes	03/01/2008	WO-2008001931-A2	2.5	yes	18/06/2010	24900210	2.5
CHEMBL518043	no	08/05/2003	US-20030087892-A1	5.6	yes	25/12/2008	19053774	7.5
CHEMBL3039513	no	30/08/2007	US-20070203142-A1	6.4	yes	13/01/2014	24417533	6.5
CHEMBL1094636	yes	10/07/2008	US-20080167345-A1	1.3	yes	26/11/2009	19873981	1.4
CHEMBL2017974	yes	26/07/2007	WO-2007084786-A1	4.4	yes	31/12/2011	24900266	4.4
CHEMBL2105737	yes	15/11/2007	WO-2007131201-A2	2.3	no	23/09/2012	23063522	4.9
CHEMBL2364624	yes	08/11/2007	WO-2007126957-A2	6.0	no		not found
CHEMBL1738758	yes	26/06/2008	WO-2008074788-A1	2.7	yes	21/03/2011	21470862	2.7
CHEMBL496102	no	14/05/2009	US-20090124612-A1	-1.1	yes	22/04/2008	18426196	0.3
CHEMBL2140408	yes	02/08/2007	WO-2007087276-A1	3.3	no		not found
CHEMBL2028663	yes	12/11/2009	WO-2009137391-A2	2.1	no	07/02/2013	24900673	3.2
CHEMBL1983268	yes	29/01/2009	WO-2009013126-A1	6.7	no		not found
CHEMBL2087361	no	11/03/2004	US-20040048883-A1	4.2	no	28/06/2012	22959248	8.7
CHEMBL1089318	yes	01/02/2007	WO-2007013830-A1	3.1	yes	24/03/2010	20334432	3.1
CHEMBL2364628	yes	28/07/2011	WO-2011091213-A2	0.5	no	15/05/2013	23627282	1.8
CHEMBL3218576	yes	12/06/2008	WO-2008070150-A1	5.4	no		not found
CHEMBL1236962	yes	27/11/2008	WO-2008144463-A1	1.1	no	11/05/2012	DOI1	3.5
CHEMBL2402904	yes	30/11/2006	WO-2006127815-A2	6.2	no	16/05/2013	23756062	6.5
CHEMBL1770248	yes	04/03/2010	WO-2010023594-A1	0.3	no	30/03/2011	21449606	1.1
CHEMBL2159122	no	24/04/2008	US-20080096888-A1	4.1	yes	24/05/2012	22695132	6.7
CHEMBL2396661	yes	18/03/2010	WO-2010029082-A1	3.2	yes	14/05/2013	23726034	3.2
CHEMBL2037511	yes	05/01/2006	WO-2006000399-A1	6.0	yes	12/01/2012	22239250	6.0
CHEMBL2105762	yes	13/05/2010	US-20100120863-A1	3.4	no	02/04/2014	24660890	3.9
CHEMBL2177390	yes	10/01/2008	WO-2008006040-A1	4.7	yes	18/09/2012	22934575	4.7
CHEMBL2376648	yes	23/12/2009	WO-2009154769-A1	1.4	no		not found
CHEMBL2443262	yes	27/09/2012	WO-2012129495-A1	0.3	no	14/10/2013	24063433	1.0
CHEMBL2181927	yes	03/06/2010	US-20100136142-A1	1.9	no	15/08/2012	22866979	2.2
CHEMBL2403108	yes	19/06/2008	WO-2008073687-A2	5.0	yes	26/06/2013	23742252	5.0
CHEMBL3301621	yes	08/02/2007	WO-2007016155-A2	1.3	yes	23/05/2008	18539031	1.3
CHEMBL2387080	yes	31/03/2011	WO-2011036280-A1	2.2	yes	03/06/2013	23662903	2.2
CHEMBL324547	yes	02/09/1993	WO-1993016999-A1	3.4	no	06/04/2006	16570921	12.6
CHEMBL1278146	yes	02/08/2007	WO-2007085188-A1	3.2	yes	28/10/2010	21028894	3.2
CHEMBL3265032	yes	17/06/2010	WO-2010068257-A1	3.9	yes	29/04/2014	24779514	3.9
CHEMBL1082462	yes	10/09/2009	US-20090227569-A1	0.7	yes	17/05/2010	20483603	0.7
CHEMBL3286580	yes	10/10/2002	WO-2002078693-A2	7.7	no	18/06/2014	24878269	11.7
CHEMBL3221637	yes	09/11/2005	EP-1593679-A1	6.1	yes	30/11/2011	DOI2	6.1
CHEMBL3286830	yes	12/09/2013	WO-2013132376-A1	0.7	yes	03/06/2014	24819116	0.7
CHEMBL2436978	yes	17/06/2010	WO-2010068483-A2	3.3	yes	03/10/2013	24044867	3.3
CHEMBL3287569	yes	30/11/2006	WO-2006127503-A2	7.2	yes	06/02/2014	24900872	7.2
CHEMBL483465	yes	26/06/2008	WO-2008077138-A1	0.8	yes	09/04/2009	19338355	0.8
DOI list
DOI1	http://dx.doi.org/10.1039/C2MD20044A
DOI2	http://dx.doi.org/10.1039/C2MD00276K
